# Supplementary material for: A bilateral employment situation prediction model for college students using GCN and LSTM
Source: PeerJ Comput Sci. 2023 Aug 1;9:e1494. doi: 10.7717/peerj-cs.1494 (PMC10403180; doi:10.7717/peerj-cs.1494)
Supplement: Supplemental Information 1 [file peerj-cs-09-1494-s001.zip]

Archive with 14 entries (12 files):
- Design of bilateral employment situation prediction model for college students based on GCN and LSTM/
- Design of bilateral employment situation prediction model for college students based on GCN and LSTM/code/
- Design of bilateral employment situation prediction model for college students based on GCN and LSTM/code/GCN.py
- Design of bilateral employment situation prediction model for college students based on GCN and LSTM/code/MyLSTM.py
- Design of bilateral employment situation prediction model for college students based on GCN and LSTM/code/activity_seq_model.py
- Design of bilateral employment situation prediction model for college students based on GCN and LSTM/code/baseline.py
- Design of bilateral employment situation prediction model for college students based on GCN and LSTM/code/build_graphs.py
- Design of bilateral employment situation prediction model for college students based on GCN and LSTM/code/build_temporal.py
- Design of bilateral employment situation prediction model for college students based on GCN and LSTM/code/data_process.py
- Design of bilateral employment situation prediction model for college students based on GCN and LSTM/code/gcn_model.py
- Design of bilateral employment situation prediction model for college students based on GCN and LSTM/code/main.py
- Design of bilateral employment situation prediction model for college students based on GCN and LSTM/code/multi_channel.py
- Design of bilateral employment situation prediction model for college students based on GCN and LSTM/code/utils.py
- Design of bilateral employment situation prediction model for college students based on GCN and LSTM/dataset.txt
