# Supplementary material for: A bilateral employment situation prediction model for college students using GCN and LSTM
Source: PeerJ Comput Sci. 2023 Aug 1;9:e1494. doi: 10.7717/peerj-cs.1494 (PMC10403180; doi:10.7717/peerj-cs.1494)
Supplement: Supplemental Information 1 [file peerj-cs-09-1494-s001.zip › Design of bilateral employment situation prediction model for college students based on GCN and LSTM/code/build_graphs.py]

from collections import defaultdict
import sys
import timeit


"""
Input format

'id,action,time'
...
 
ex. 'User1,send-snap,2018-06-28T01:00:00.000000000+0100'

Output format

'id # sessions
 action1,action2,probability
...
'

ex 'Send-Snap,Receive-Snap,0.5'
"""

SESSION_INPUT = sys.argv[1]
GRAPH_OUTPUT = sys.argv[2]

start_time = timeit.default_timer()


def compute_graph(gid, d, outfile, session_count):
    outfile.write(gid + ' ' + str(session_count) + ' sessions' + '\n')
    for action in d:
        total = sum(d[action].values())
        for k, v in d[action].items():
            outfile.write(','.join([action, k, str(v/total)]) + '\n')


with open(SESSION_INPUT, 'r') as infile, open(GRAPH_OUTPUT, 'w') as outfile:
    curr_gid = None
    prev_action = None
    d = defaultdict(lambda: defaultdict(lambda: 0))
    N = 0
    session_count = 0
    total_sessions = 0
    user_count = 0

    for line in infile:
        N += 1
        if N % 1000000 == 0:
            print(N, ' lines processed')
        gid, action, time = line.split(',')
        if gid != curr_gid:
            user_count += 1
            if curr_gid is not None:
                compute_graph(curr_gid, d, outfile, session_count)
                d.clear()
            prev_action = action
            curr_gid = gid
            total_sessions += session_count
            session_count = 1
        else:
            if action == 'SESSION_START' :
                session_count += 1
                if prev_action == 'SESSION_START':
                    d[prev_action]['SESSION_END'] += 1
            else:
                d[prev_action][action] += 1

            prev_action = action

    compute_graph(curr_gid, d, outfile, session_count)

    outfile.write('Avg ' + str(total_sessions/user_count) + ' sessions for ' + str(user_count) + ' users' + '\n')


print('Time Elapsed: ', str(timeit.default_timer() - start_time))
