# Supplementary material for: A bilateral employment situation prediction model for college students using GCN and LSTM
Source: PeerJ Comput Sci. 2023 Aug 1;9:e1494. doi: 10.7717/peerj-cs.1494 (PMC10403180; doi:10.7717/peerj-cs.1494)
Supplement: Supplemental Information 1 [file peerj-cs-09-1494-s001.zip › Design of bilateral employment situation prediction model for college students based on GCN and LSTM/code/utils.py]

import dgl
import torch


def nx_to_dgl(g):
    G = dgl.DGLGraph()
    d = {n: i for i, n in enumerate(list(g.nodes()))}
    G.add_nodes(g.number_of_nodes())
    for e in list(g.edges()):
        G.add_edge(d[e[0]], d[e[1]], {'w': torch.FloatTensor([[g[e[0]][e[1]]['weight']]])})
    return G
