# Supplementary material for: A bilateral employment situation prediction model for college students using GCN and LSTM
Source: PeerJ Comput Sci. 2023 Aug 1;9:e1494. doi: 10.7717/peerj-cs.1494 (PMC10403180; doi:10.7717/peerj-cs.1494)
Supplement: Supplemental Information 1 [file peerj-cs-09-1494-s001.zip › Design of bilateral employment situation prediction model for college students based on GCN and LSTM/dataset.txt]

CORGIS dataset: https://corgis-edu.github.io/corgis/csv/graduates/
